# Supplementary material for: Novel Tools to Measure Single Molecules Colocalization in Fluorescence Nanoscopy by Image Cross Correlation Spectroscopy
Source: Nanomaterials (Basel). 2022 Feb 18;12(4):686. doi: 10.3390/nano12040686 (PMC8875509; doi:10.3390/nano12040686)
Supplement: Supplementary file 1 [file nanomaterials-12-00686-s001.zip]

Archive with 1 entries (1 files):
- nanomaterials-1559401-supplementary.pdf
